# Supplementary material for: Additions to the list of Finnish Bibionomorpha (Diptera, Nematocera)
Source: Biodivers Data J. 2015 Jun 25;(3):e5228. doi: 10.3897/BDJ.3.e5228 (PMC4493669; doi:10.3897/BDJ.3.e5228)
Supplement: XML Treatment for Eomastix incerta [file BDJ.3.e5228-treatment1.xml]

<!DOCTYPE tp:taxon-treatment
  PUBLIC "-//TaxonX//DTD Taxonomic Treatment Publishing DTD v0 20100105//EN" "tax-treatment-NSO.dtd">
<tp:taxon-treatment xmlns:tp="http://www.plazi.org/taxpub"><tp:treatment-meta><mixed-citation publication-type="journal"><person-group><name><surname>Salmela</surname><given-names>Jukka</given-names></name><name><surname>Kaunisto</surname><given-names>Kari M</given-names></name></person-group><article-title>Additions to the list of Finnish <tp:taxon-name><tp:taxon-name-part taxon-name-part-type="infraorder">Bibionomorpha</tp:taxon-name-part></tp:taxon-name> (<tp:taxon-name><tp:taxon-name-part taxon-name-part-type="order">Diptera</tp:taxon-name-part></tp:taxon-name>, <tp:taxon-name><tp:taxon-name-part taxon-name-part-type="suborder">Nematocera</tp:taxon-name-part></tp:taxon-name>)</article-title><source>Biodivers Data J</source><day>25</day><month>6</month><year>2015</year><volume>2015</volume><issue>3</issue><pub-id pub-id-type="doi">10.3897/BDJ.3.e5228</pub-id></mixed-citation></tp:treatment-meta><tp:nomenclature><tp:taxon-name><tp:taxon-name-part taxon-name-part-type="genus">Eomastix</tp:taxon-name-part> <tp:taxon-name-part taxon-name-part-type="species">incerta</tp:taxon-name-part></tp:taxon-name><tp:taxon-authority>(Jaschhof, 2002)</tp:taxon-authority></tp:nomenclature><tp:treatment-sec sec-type="materials"><title>Materials</title><list list-type="alpha-lower" list-content="occurrences"><list-item><p><bold>Type status:</bold> <named-content xmlns:xlink="http://www.w3.org/1999/xlink" content-type="dwc:typeStatus" xlink:type="simple">Other material</named-content>. <bold>Occurrence:</bold> catalogNumber: <named-content xmlns:xlink="http://www.w3.org/1999/xlink" content-type="dwc:catalogNumber" xlink:type="simple">DIPT-JS-2014-0247</named-content>; recordedBy: <named-content xmlns:xlink="http://www.w3.org/1999/xlink" content-type="dwc:recordedBy" xlink:type="simple">J. Salmela</named-content>; individualCount: <named-content xmlns:xlink="http://www.w3.org/1999/xlink" content-type="dwc:individualCount" xlink:type="simple">1</named-content>; sex: <named-content xmlns:xlink="http://www.w3.org/1999/xlink" content-type="dwc:sex" xlink:type="simple">male</named-content>; <bold>Location:</bold> country: <named-content xmlns:xlink="http://www.w3.org/1999/xlink" content-type="dwc:country" xlink:type="simple">Finland</named-content>; stateProvince: <named-content xmlns:xlink="http://www.w3.org/1999/xlink" content-type="dwc:stateProvince" xlink:type="simple">Lapponia kemensis pars orientalis</named-content>; verbatimLocality: <named-content xmlns:xlink="http://www.w3.org/1999/xlink" content-type="dwc:verbatimLocality" xlink:type="simple">Savukoski, Urho Kekkonen National Park, Jaurujoki</named-content>; verbatimLatitude: <named-content xmlns:xlink="http://www.w3.org/1999/xlink" content-type="dwc:verbatimLatitude" xlink:type="simple">68.1196</named-content>; verbatimLongitude: <named-content xmlns:xlink="http://www.w3.org/1999/xlink" content-type="dwc:verbatimLongitude" xlink:type="simple">28.5888</named-content>; verbatimCoordinateSystem: <named-content xmlns:xlink="http://www.w3.org/1999/xlink" content-type="dwc:verbatimCoordinateSystem" xlink:type="simple">decimal degrees</named-content>; verbatimSRS: <named-content xmlns:xlink="http://www.w3.org/1999/xlink" content-type="dwc:verbatimSRS" xlink:type="simple">WGS84</named-content>; <bold>Identification:</bold> identifiedBy: <named-content xmlns:xlink="http://www.w3.org/1999/xlink" content-type="dwc:identifiedBy" xlink:type="simple">J. Salmela</named-content>; <bold>Event:</bold> samplingProtocol: <named-content xmlns:xlink="http://www.w3.org/1999/xlink" content-type="dwc:samplingProtocol" xlink:type="simple">trunk window trap</named-content>; eventDate: <named-content xmlns:xlink="http://www.w3.org/1999/xlink" content-type="dwc:eventDate" xlink:type="simple">2014-7-1/8-5</named-content>; habitat: <named-content xmlns:xlink="http://www.w3.org/1999/xlink" content-type="dwc:habitat" xlink:type="simple">burned, pine dominated forest, trap was set on a standing spruce</named-content>; <bold>Record Level:</bold> institutionCode: <named-content xmlns:xlink="http://www.w3.org/1999/xlink" content-type="dwc:institutionCode" xlink:type="simple">JES</named-content></p></list-item><list-item><p><bold>Type status:</bold> <named-content xmlns:xlink="http://www.w3.org/1999/xlink" content-type="dwc:typeStatus" xlink:type="simple">Other material</named-content>. <bold>Occurrence:</bold> catalogNumber: <named-content xmlns:xlink="http://www.w3.org/1999/xlink" content-type="dwc:catalogNumber" xlink:type="simple">DIPT-JS-2014-0276</named-content>; recordedBy: <named-content xmlns:xlink="http://www.w3.org/1999/xlink" content-type="dwc:recordedBy" xlink:type="simple">J. Salmela</named-content>; individualCount: <named-content xmlns:xlink="http://www.w3.org/1999/xlink" content-type="dwc:individualCount" xlink:type="simple">10</named-content>; sex: <named-content xmlns:xlink="http://www.w3.org/1999/xlink" content-type="dwc:sex" xlink:type="simple">8 male, 2 female</named-content>; otherCatalogNumbers: <named-content xmlns:xlink="http://www.w3.org/1999/xlink" content-type="dwc:otherCatalogNumbers" xlink:type="simple">DIPT-JS-2014-0243, DIPT-JS-2014-0341, DIPT-JS-2014-0492, DIPT-JS-2014-0493</named-content>; <bold>Location:</bold> country: <named-content xmlns:xlink="http://www.w3.org/1999/xlink" content-type="dwc:country" xlink:type="simple">Finland</named-content>; stateProvince: <named-content xmlns:xlink="http://www.w3.org/1999/xlink" content-type="dwc:stateProvince" xlink:type="simple">Lapponia kemensis pars orientalis</named-content>; verbatimLocality: <named-content xmlns:xlink="http://www.w3.org/1999/xlink" content-type="dwc:verbatimLocality" xlink:type="simple">Savukoski, Urho Kekkonen National Park, Jaurujoki</named-content>; verbatimLatitude: <named-content xmlns:xlink="http://www.w3.org/1999/xlink" content-type="dwc:verbatimLatitude" xlink:type="simple">68.1205</named-content>; verbatimLongitude: <named-content xmlns:xlink="http://www.w3.org/1999/xlink" content-type="dwc:verbatimLongitude" xlink:type="simple">28.5815</named-content>; verbatimCoordinateSystem: <named-content xmlns:xlink="http://www.w3.org/1999/xlink" content-type="dwc:verbatimCoordinateSystem" xlink:type="simple">decimal degrees</named-content>; verbatimSRS: <named-content xmlns:xlink="http://www.w3.org/1999/xlink" content-type="dwc:verbatimSRS" xlink:type="simple">WGS84</named-content>; <bold>Identification:</bold> identifiedBy: <named-content xmlns:xlink="http://www.w3.org/1999/xlink" content-type="dwc:identifiedBy" xlink:type="simple">J. Salmela</named-content>; <bold>Event:</bold> samplingProtocol: <named-content xmlns:xlink="http://www.w3.org/1999/xlink" content-type="dwc:samplingProtocol" xlink:type="simple">trunk window trap</named-content>; eventDate: <named-content xmlns:xlink="http://www.w3.org/1999/xlink" content-type="dwc:eventDate" xlink:type="simple">2009-6-4/9-16</named-content>; habitat: <named-content xmlns:xlink="http://www.w3.org/1999/xlink" content-type="dwc:habitat" xlink:type="simple">burned, pine dominated forest, trap was set on a standing spruce</named-content>; <bold>Record Level:</bold> institutionCode: <named-content xmlns:xlink="http://www.w3.org/1999/xlink" content-type="dwc:institutionCode" xlink:type="simple">JES</named-content></p></list-item></list></tp:treatment-sec><tp:treatment-sec sec-type="Distribution"><title>Distribution</title><p>European. The species (Fig. <xref ref-type="fig" rid="F1543085">2</xref>) was described from Sweden, (Tyresta) as <italic><tp:taxon-name><tp:taxon-name-part taxon-name-part-type="genus">Gongromastix</tp:taxon-name-part> <tp:taxon-name-part taxon-name-part-type="species">incerta</tp:taxon-name-part></tp:taxon-name></italic> (<xref ref-type="bibr" rid="B1546230">Jaschhof 2002</xref>), and was later transferred to a monotypic genus <italic><tp:taxon-name><tp:taxon-name-part taxon-name-part-type="genus">Eomastix</tp:taxon-name-part></tp:taxon-name></italic> (<xref ref-type="bibr" rid="B1546240">Jaschhof and Jaschhof 2009</xref>). The species is known from Norway and Sweden, from a single site in both countries (<xref ref-type="bibr" rid="B1546240">Jaschhof and Jaschhof 2009</xref>). The Finnish locality is in Urho Kekkonen National Park, in the north boreal zone, close to the Russian border.</p></tp:treatment-sec><tp:treatment-sec sec-type="Ecology"><title>Ecology</title><p>Larvae of <tp:taxon-name><tp:taxon-name-part taxon-name-part-type="subfamily">Lestreminae</tp:taxon-name-part></tp:taxon-name> are perhaps mostly saproxylic (<xref ref-type="bibr" rid="B1546240">Jaschhof and Jaschhof 2009</xref>). The species is most likely to be pyrophilous, requiring or preferring forest fire areas. In Sweden, the species was collected from site that had experienced forest fire roughly one year earlier (<xref ref-type="bibr" rid="B1546240">Jaschhof and Jaschhof 2009</xref>). The Finnish collecting site is an old-growth burnt forest, dominated by pine (<italic><tp:taxon-name><tp:taxon-name-part taxon-name-part-type="genus">Pinus</tp:taxon-name-part> <tp:taxon-name-part taxon-name-part-type="species">sylvestris</tp:taxon-name-part></tp:taxon-name></italic>), with scattered spruce (<italic><tp:taxon-name><tp:taxon-name-part taxon-name-part-type="genus">Picea</tp:taxon-name-part> <tp:taxon-name-part taxon-name-part-type="species">abies</tp:taxon-name-part></tp:taxon-name></italic>) and birch (<italic><tp:taxon-name><tp:taxon-name-part taxon-name-part-type="genus">Betula</tp:taxon-name-part></tp:taxon-name></italic> sp). The forest fire site (Fig. <xref ref-type="fig" rid="F1550194">3</xref>) is circa 34 ha in area, and the fire was ignited by lightning in late July 2013. The species seems to have rather long flying season, from June to August.</p></tp:treatment-sec><tp:treatment-sec><!--Section generated to contain objects referenced in tp:taxon-treatment.--><fig id="F1543085" position="float" orientation="portrait"><label>Figure 2.</label><caption><p><italic><tp:taxon-name><tp:taxon-name-part taxon-name-part-type="genus">Eomastix</tp:taxon-name-part> <tp:taxon-name-part taxon-name-part-type="species">incerta</tp:taxon-name-part></tp:taxon-name></italic> (Jaschhof) (<tp:taxon-name><tp:taxon-name-part taxon-name-part-type="family">Cecidomyiidae</tp:taxon-name-part></tp:taxon-name>), male, DIPT-JS-2014-0492.</p></caption><graphic xmlns:xlink="http://www.w3.org/1999/xlink" xlink:href="biodiversity_data_journal-3-e5228-g002.jpg" position="float" id="oo_42341.jpg" orientation="portrait" xlink:type="simple"/></fig><fig id="F1550194" position="float" orientation="portrait"><label>Figure 3.</label><caption><p>Forest fire site in Savukoski, Finnish Lapland, Urho Kekkonen National Park. Forest fire took place in 2013 and insect sampling (trunk-window traps) was performed in 2014. Two rare and poorly known ceciidomyiids, <italic><tp:taxon-name><tp:taxon-name-part taxon-name-part-type="genus">Eomastix</tp:taxon-name-part> <tp:taxon-name-part taxon-name-part-type="species">incerta</tp:taxon-name-part></tp:taxon-name></italic> (Jaschhof) and <italic><tp:taxon-name><tp:taxon-name-part taxon-name-part-type="genus">Lestremia</tp:taxon-name-part> <tp:taxon-name-part taxon-name-part-type="species">solidaginis</tp:taxon-name-part></tp:taxon-name></italic> (Felt), were caught. Both species are probably pyrophilous. Photo Jukka Salmela 6/2014.</p></caption><graphic xmlns:xlink="http://www.w3.org/1999/xlink" xlink:href="biodiversity_data_journal-3-e5228-g003.jpg" position="float" id="oo_42717.JPG" orientation="portrait" xlink:type="simple"/></fig></tp:treatment-sec><ref-list><ref id="B1546230"><element-citation xmlns:xlink="http://www.w3.org/1999/xlink" publication-type="article" xlink:type="simple"><person-group person-group-type="author"><name name-style="western"><surname>Jaschhof</surname><given-names>M.</given-names></name></person-group><year>2002</year><article-title>On rare and and new gall midges of the tribes <tp:taxon-name><tp:taxon-name-part taxon-name-part-type="tribe">Lestremiini</tp:taxon-name-part></tp:taxon-name> and <tp:taxon-name><tp:taxon-name-part taxon-name-part-type="tribe">Catochini</tp:taxon-name-part></tp:taxon-name> from central Sweden (<tp:taxon-name><tp:taxon-name-part taxon-name-part-type="family">Cecidomyiidae</tp:taxon-name-part></tp:taxon-name>, <tp:taxon-name><tp:taxon-name-part taxon-name-part-type="subfamily">Lestremiinae</tp:taxon-name-part></tp:taxon-name>)</article-title><source>Studia dipterologica</source><volume>8 (2001)</volume><issue>2</issue><fpage>427</fpage><lpage>440</lpage></element-citation></ref><ref id="B1546240"><element-citation xmlns:xlink="http://www.w3.org/1999/xlink" publication-type="article" xlink:type="simple"><person-group person-group-type="author"><name name-style="western"><surname>Jaschhof</surname><given-names>M.</given-names></name><name name-style="western"><surname>Jaschhof</surname><given-names>C.</given-names></name></person-group><year>2009</year><article-title>The Wood Midges (<tp:taxon-name><tp:taxon-name-part taxon-name-part-type="order">Diptera</tp:taxon-name-part></tp:taxon-name>: <tp:taxon-name><tp:taxon-name-part taxon-name-part-type="family">Cecidomyiidae</tp:taxon-name-part></tp:taxon-name>: <tp:taxon-name><tp:taxon-name-part taxon-name-part-type="subfamily">Lestremiinae</tp:taxon-name-part></tp:taxon-name>) of Fennoscandia and Denmark</article-title><source>Studia dipterologica Supplement</source><volume>18</volume><fpage>1</fpage><lpage>333</lpage></element-citation></ref></ref-list></tp:taxon-treatment>
