# Supplementary material for: Additions to the list of Finnish Bibionomorpha (Diptera, Nematocera)
Source: Biodivers Data J. 2015 Jun 25;(3):e5228. doi: 10.3897/BDJ.3.e5228 (PMC4493669; doi:10.3897/BDJ.3.e5228)
Supplement: XML Treatment for Asindulum nigrum [file BDJ.3.e5228-treatment4.xml]

<!DOCTYPE tp:taxon-treatment
  PUBLIC "-//TaxonX//DTD Taxonomic Treatment Publishing DTD v0 20100105//EN" "tax-treatment-NSO.dtd">
<tp:taxon-treatment xmlns:tp="http://www.plazi.org/taxpub"><tp:treatment-meta><mixed-citation publication-type="journal"><person-group><name><surname>Salmela</surname><given-names>Jukka</given-names></name><name><surname>Kaunisto</surname><given-names>Kari M</given-names></name></person-group><article-title>Additions to the list of Finnish <tp:taxon-name><tp:taxon-name-part taxon-name-part-type="infraorder">Bibionomorpha</tp:taxon-name-part></tp:taxon-name> (<tp:taxon-name><tp:taxon-name-part taxon-name-part-type="order">Diptera</tp:taxon-name-part></tp:taxon-name>, <tp:taxon-name><tp:taxon-name-part taxon-name-part-type="suborder">Nematocera</tp:taxon-name-part></tp:taxon-name>)</article-title><source>Biodivers Data J</source><day>25</day><month>6</month><year>2015</year><volume>2015</volume><issue>3</issue><pub-id pub-id-type="doi">10.3897/BDJ.3.e5228</pub-id></mixed-citation></tp:treatment-meta><tp:nomenclature><tp:taxon-name><tp:taxon-name-part taxon-name-part-type="genus">Asindulum</tp:taxon-name-part> <tp:taxon-name-part taxon-name-part-type="species">nigrum</tp:taxon-name-part></tp:taxon-name><tp:taxon-authority>Latreille, 1805</tp:taxon-authority></tp:nomenclature><tp:treatment-sec sec-type="materials"><title>Materials</title><list list-type="alpha-lower" list-content="occurrences"><list-item><p><bold>Type status:</bold> <named-content xmlns:xlink="http://www.w3.org/1999/xlink" content-type="dwc:typeStatus" xlink:type="simple">Other material</named-content>. <bold>Occurrence:</bold> catalogNumber: <named-content xmlns:xlink="http://www.w3.org/1999/xlink" content-type="dwc:catalogNumber" xlink:type="simple">DIPT-JS-2014-0115</named-content>; recordedBy: <named-content xmlns:xlink="http://www.w3.org/1999/xlink" content-type="dwc:recordedBy" xlink:type="simple">J. Salmela</named-content>; individualCount: <named-content xmlns:xlink="http://www.w3.org/1999/xlink" content-type="dwc:individualCount" xlink:type="simple">1</named-content>; sex: <named-content xmlns:xlink="http://www.w3.org/1999/xlink" content-type="dwc:sex" xlink:type="simple">male</named-content>; <bold>Location:</bold> country: <named-content xmlns:xlink="http://www.w3.org/1999/xlink" content-type="dwc:country" xlink:type="simple">Finland</named-content>; stateProvince: <named-content xmlns:xlink="http://www.w3.org/1999/xlink" content-type="dwc:stateProvince" xlink:type="simple">Ostrobothnia borealis pars borealis</named-content>; verbatimLocality: <named-content xmlns:xlink="http://www.w3.org/1999/xlink" content-type="dwc:verbatimLocality" xlink:type="simple">Tornio, Isonkummunjänkä Mire Conservation Area, Kusiaiskorpi</named-content>; verbatimLatitude: <named-content xmlns:xlink="http://www.w3.org/1999/xlink" content-type="dwc:verbatimLatitude" xlink:type="simple">65.888</named-content>; verbatimLongitude: <named-content xmlns:xlink="http://www.w3.org/1999/xlink" content-type="dwc:verbatimLongitude" xlink:type="simple">24.479</named-content>; verbatimCoordinateSystem: <named-content xmlns:xlink="http://www.w3.org/1999/xlink" content-type="dwc:verbatimCoordinateSystem" xlink:type="simple">decimal degrees</named-content>; verbatimSRS: <named-content xmlns:xlink="http://www.w3.org/1999/xlink" content-type="dwc:verbatimSRS" xlink:type="simple">WGS84</named-content>; <bold>Identification:</bold> identifiedBy: <named-content xmlns:xlink="http://www.w3.org/1999/xlink" content-type="dwc:identifiedBy" xlink:type="simple">J. Salmela</named-content>; <bold>Event:</bold> samplingProtocol: <named-content xmlns:xlink="http://www.w3.org/1999/xlink" content-type="dwc:samplingProtocol" xlink:type="simple">Malaise trap</named-content>; eventDate: <named-content xmlns:xlink="http://www.w3.org/1999/xlink" content-type="dwc:eventDate" xlink:type="simple">2013-8-1/9-26</named-content>; habitat: <named-content xmlns:xlink="http://www.w3.org/1999/xlink" content-type="dwc:habitat" xlink:type="simple">calcareous rich fen, rusty deposist</named-content>; <bold>Record Level:</bold> institutionCode: <named-content xmlns:xlink="http://www.w3.org/1999/xlink" content-type="dwc:institutionCode" xlink:type="simple">JES</named-content></p></list-item></list></tp:treatment-sec><tp:treatment-sec sec-type="Distribution"><title>Distribution</title><p>European. The species (Fig. <xref ref-type="fig" rid="F1543087">4</xref>) was described from France (<xref ref-type="bibr" rid="B1543774">Latreille 1805</xref>) and has been later recorded from Great Britain, Central and North Europe (<xref ref-type="bibr" rid="B1543794">Matile 1975</xref>, <xref ref-type="bibr" rid="B1543784">Chandler 1991</xref> <xref ref-type="bibr" rid="B1543808">Chandler 2004</xref>). The species seems to be rather rare throughout its range (<xref ref-type="bibr" rid="B1543818">Hedmark 2004</xref>, <xref ref-type="bibr" rid="B1543784">Chandler 1991</xref>, <xref ref-type="bibr" rid="B1549877">Ševčík and Kurina 2011b</xref>). In Sweden the species is very rare, known from the southern and central parts of the country, but it has probably vanished from four out of six of its previously occupied biogeographical provinces (<xref ref-type="bibr" rid="B1543828">Cederberg et al. 2010</xref>).</p></tp:treatment-sec><tp:treatment-sec sec-type="Ecology"><title>Ecology</title><p>Immature stages are unknown, but <tp:taxon-name><tp:taxon-name-part taxon-name-part-type="tribe">Orfeliini</tp:taxon-name-part></tp:taxon-name> larvae are predaceous (<xref ref-type="bibr" rid="B1552185">Marshall 2012</xref>​). <italic><tp:taxon-name><tp:taxon-name-part taxon-name-part-type="genus">Asindulum</tp:taxon-name-part> <tp:taxon-name-part taxon-name-part-type="species">nigrum</tp:taxon-name-part></tp:taxon-name></italic> has been collected from calcareous wetlands (<xref ref-type="bibr" rid="B1543784">Chandler 1991</xref>, <xref ref-type="bibr" rid="B1543818">Hedmark 2004</xref>) and adult flies have often been observed visiting flowers, such as <tp:taxon-name><tp:taxon-name-part taxon-name-part-type="family">Apiaceae</tp:taxon-name-part></tp:taxon-name> and <italic><tp:taxon-name><tp:taxon-name-part taxon-name-part-type="genus">Saxifraga</tp:taxon-name-part> <tp:taxon-name-part taxon-name-part-type="species">hirculus</tp:taxon-name-part></tp:taxon-name></italic> (<xref ref-type="bibr" rid="B1547354">Bechev 2010</xref>). Finnish collecting site is a calcareous rich fen with iron-rich seepages (for a detailed description of the habitat, see <xref ref-type="bibr" rid="B1543851">Salmela et al. 2014</xref>).</p></tp:treatment-sec><tp:treatment-sec sec-type="Conservation"><title>Conservation</title><p>The species is red-listed in Great Britain (NT, <xref ref-type="bibr" rid="B1543863">Falk and Chandler 2005</xref>) and Sweden (VU, <xref ref-type="bibr" rid="B1543828">Cederberg et al. 2010</xref>).</p></tp:treatment-sec><tp:treatment-sec><!--Section generated to contain objects referenced in tp:taxon-treatment.--><fig id="F1543087" position="float" orientation="portrait"><label>Figure 4.</label><caption><p><italic><tp:taxon-name><tp:taxon-name-part taxon-name-part-type="genus">Asindulum</tp:taxon-name-part> <tp:taxon-name-part taxon-name-part-type="species">nigrum</tp:taxon-name-part></tp:taxon-name></italic> Latreille (<tp:taxon-name><tp:taxon-name-part taxon-name-part-type="family">Keroplatidae</tp:taxon-name-part></tp:taxon-name>), male, DIPT-JS-2014-0487. Adult flies of both sexes visit flowers and have elongated mouthparts.</p></caption><graphic xmlns:xlink="http://www.w3.org/1999/xlink" xlink:href="biodiversity_data_journal-3-e5228-g004.jpg" position="float" id="oo_42450.jpg" orientation="portrait" xlink:type="simple"/></fig></tp:treatment-sec><ref-list><ref id="B1543774"><element-citation xmlns:xlink="http://www.w3.org/1999/xlink" publication-type="article" xlink:type="simple"><person-group person-group-type="author"><name name-style="western"><surname>Latreille</surname><given-names>P. A.</given-names></name></person-group><year>1805</year><article-title>Histoire naturelle, générale et particulière des crustacés et des insectes.</article-title><source>Tome quatorzième, Paris</source><volume>14</volume><fpage>1</fpage><lpage>432</lpage><comment content-type="language">French</comment><uri xlink:type="simple">http://www.biodiversitylibrary.org/item/53501#page/754/mode/1up</uri></element-citation></ref><ref id="B1543794"><element-citation xmlns:xlink="http://www.w3.org/1999/xlink" publication-type="article" xlink:type="simple"><person-group person-group-type="author"><name name-style="western"><surname>Matile</surname><given-names>L.</given-names></name></person-group><year>1975</year><article-title>Révision des Asindulum et des Macrorrhyncha de la région paléarctique (Dipt., <tp:taxon-name><tp:taxon-name-part taxon-name-part-type="family">Mycetophilidae</tp:taxon-name-part></tp:taxon-name>)</article-title><source>Annales Société Entomologique de France (n. s.)</source><volume>11</volume><fpage>491</fpage><lpage>515</lpage><comment content-type="language">French</comment><uri xlink:type="simple">http://www.online-keys.net/sciaroidea/add01/Matile_1975_Macrorhyncha_Asidulum.pdf</uri></element-citation></ref><ref id="B1543784"><element-citation xmlns:xlink="http://www.w3.org/1999/xlink" publication-type="article" xlink:type="simple"><person-group person-group-type="author"><name name-style="western"><surname>Chandler</surname><given-names>P. J.</given-names></name></person-group><year>1991</year><article-title>New records of Asindulum nigrum Latreille (<tp:taxon-name><tp:taxon-name-part taxon-name-part-type="order">Diptera</tp:taxon-name-part></tp:taxon-name>: <tp:taxon-name><tp:taxon-name-part taxon-name-part-type="family">Keroplatidae</tp:taxon-name-part></tp:taxon-name>)</article-title><source>British Journal of Entomology and Natural History</source><volume>4</volume><fpage>76</fpage><uri xlink:type="simple">http://www.online-keys.net/sciaroidea/1991_2000/Chandler_1991_Asindulum_nigrum_in_England.pdf</uri></element-citation></ref><ref id="B1543808"><element-citation xmlns:xlink="http://www.w3.org/1999/xlink" publication-type="article" xlink:type="simple"><person-group person-group-type="author"><name name-style="western"><surname>Chandler</surname><given-names>P. J.</given-names></name></person-group><year>2004</year><article-title>
            <tp:taxon-name>
              <tp:taxon-name-part taxon-name-part-type="family">Mycetophilidae</tp:taxon-name-part>
            </tp:taxon-name>
          </article-title><source>Fauna Europaea</source><volume>1.0</volume><fpage>1</fpage><uri xlink:type="simple">http://www.faunaeur.org</uri></element-citation></ref><ref id="B1543818"><element-citation xmlns:xlink="http://www.w3.org/1999/xlink" publication-type="article" xlink:type="simple"><person-group person-group-type="author"><name name-style="western"><surname>Hedmark</surname><given-names>K.</given-names></name></person-group><year>2004</year><article-title>Asindulum nigrum</article-title><source>Artfaktablad, Artdatabanken, SLU, Uppsala, Sweden</source><volume>2010-02-15</volume><fpage>2004</fpage><uri xlink:type="simple">http://www.artfakta.se/artfaktablad/Asindulum_Nigrum_232165.pdf</uri></element-citation></ref><ref id="B1549877"><element-citation xmlns:xlink="http://www.w3.org/1999/xlink" publication-type="article" xlink:type="simple"><person-group person-group-type="author"><name name-style="western"><surname>Ševčík</surname><given-names>J.</given-names></name><name name-style="western"><surname>Kurina</surname><given-names>O.</given-names></name></person-group><year>2011</year><article-title>Fungus gnats (<tp:taxon-name><tp:taxon-name-part taxon-name-part-type="order">Diptera</tp:taxon-name-part></tp:taxon-name>: <tp:taxon-name><tp:taxon-name-part taxon-name-part-type="superfamily">Sciaroidea</tp:taxon-name-part></tp:taxon-name>) of the Gemer region (Central Slovakia): Part 1 – <tp:taxon-name><tp:taxon-name-part taxon-name-part-type="family">Bolitophilidae</tp:taxon-name-part></tp:taxon-name>, <tp:taxon-name><tp:taxon-name-part taxon-name-part-type="family">Diadocidiidae</tp:taxon-name-part></tp:taxon-name>, <tp:taxon-name><tp:taxon-name-part taxon-name-part-type="family">Ditomyiidae</tp:taxon-name-part></tp:taxon-name> and <tp:taxon-name><tp:taxon-name-part taxon-name-part-type="family">Keroplatidae</tp:taxon-name-part></tp:taxon-name></article-title><source>Čas. Slez. Muz. Opava (A)</source><volume>60</volume><fpage>11</fpage><lpage>23</lpage><pub-id pub-id-type="doi">10.2478/v10210-011-0003-x</pub-id></element-citation></ref><ref id="B1543828"><element-citation xmlns:xlink="http://www.w3.org/1999/xlink" publication-type="chapter" xlink:type="simple"><person-group person-group-type="author"><name name-style="western"><surname>Cederberg</surname><given-names>B.</given-names></name><name name-style="western"><surname>Bartsch</surname><given-names>H.</given-names></name><name name-style="western"><surname>Bjelke</surname><given-names>U.</given-names></name><name name-style="western"><surname>Brodin</surname><given-names>Y.</given-names></name><name name-style="western"><surname>Engelmark</surname><given-names>R.</given-names></name><name name-style="western"><surname>Kjaerandsen</surname><given-names>J.</given-names></name><name name-style="western"><surname>Struwe</surname><given-names>I.</given-names></name><name name-style="western"><surname>Sörensson</surname><given-names>M.</given-names></name><name name-style="western"><surname>Viklund</surname><given-names>B.</given-names></name></person-group><year>2010</year><chapter-title>Tvåvingar - Flies <tp:taxon-name><tp:taxon-name-part taxon-name-part-type="order">Diptera</tp:taxon-name-part></tp:taxon-name></chapter-title><person-group person-group-type="editor"><name name-style="western"><surname>Gärdenfors</surname><given-names>U.</given-names></name></person-group><source>Rödlistade arter i Sverige 2010 - The 2010 Red List of Swedish Species</source><publisher-name>SLU</publisher-name><publisher-loc>Uppsala</publisher-loc></element-citation></ref><ref id="B1552185"><element-citation xmlns:xlink="http://www.w3.org/1999/xlink" publication-type="book" xlink:type="simple"><person-group person-group-type="author"><name name-style="western"><surname>Marshall</surname><given-names>S. A.</given-names></name></person-group><year>2012</year><source>Flies: The Natural History and Diversity of <tp:taxon-name><tp:taxon-name-part taxon-name-part-type="order">Diptera</tp:taxon-name-part></tp:taxon-name></source><publisher-name>FireFly Books</publisher-name><size units="page">616</size><isbn>1770851003</isbn></element-citation></ref><ref id="B1547354"><element-citation xmlns:xlink="http://www.w3.org/1999/xlink" publication-type="article" xlink:type="simple"><person-group person-group-type="author"><name name-style="western"><surname>Bechev</surname><given-names>D.</given-names></name></person-group><year>2010</year><article-title>Flower visitation of fungus gnats from the genera Antlemon, Asindulum and Macrorrhyncha (<tp:taxon-name><tp:taxon-name-part taxon-name-part-type="order">Diptera</tp:taxon-name-part></tp:taxon-name>: <tp:taxon-name><tp:taxon-name-part taxon-name-part-type="family">Keroplatidae</tp:taxon-name-part></tp:taxon-name>): published data and a new record</article-title><source>ZooNotes</source><volume>7</volume><fpage>1</fpage><lpage>3</lpage></element-citation></ref><ref id="B1543851"><element-citation xmlns:xlink="http://www.w3.org/1999/xlink" publication-type="article" xlink:type="simple"><person-group person-group-type="author"><name name-style="western"><surname>Salmela</surname><given-names>J.</given-names></name><name name-style="western"><surname>Kaunisto</surname><given-names>K.</given-names></name><name name-style="western"><surname>Vahtera</surname><given-names>V.</given-names></name></person-group><year>2014</year><article-title>Unveiling of a cryptic Dicranomyia (Idiopyga) from northern Finland using integrative approach (<tp:taxon-name><tp:taxon-name-part taxon-name-part-type="order">Diptera</tp:taxon-name-part></tp:taxon-name>, <tp:taxon-name><tp:taxon-name-part taxon-name-part-type="family">Limoniidae</tp:taxon-name-part></tp:taxon-name>)</article-title><source>Biodiversity Data Journal</source><volume>2: e4238</volume><fpage>1</fpage><lpage>27</lpage><uri xlink:type="simple">http://biodiversitydatajournal.com/articles.php?id=4238&amp;display_type=list&amp;element_type=9</uri><pub-id pub-id-type="doi">10.3897/BDJ.2.e4238</pub-id></element-citation></ref><ref id="B1543863"><element-citation xmlns:xlink="http://www.w3.org/1999/xlink" publication-type="article" xlink:type="simple"><person-group person-group-type="author"><name name-style="western"><surname>Falk</surname><given-names>Steven J.</given-names></name><name name-style="western"><surname>Chandler</surname><given-names>Peter J.</given-names></name></person-group><year>2005</year><article-title>A review of the scarce and threatened flies of Great Britain. Part 2: <tp:taxon-name><tp:taxon-name-part taxon-name-part-type="suborder">Nematocera</tp:taxon-name-part></tp:taxon-name> and <tp:taxon-name><tp:taxon-name-part taxon-name-part-type="clade">Aschiza</tp:taxon-name-part></tp:taxon-name> not dealt with by Falk (1991)</article-title><source>Species status</source><volume>2</volume><fpage>1</fpage><lpage>189</lpage></element-citation></ref></ref-list></tp:taxon-treatment>
