# Supplementary material for: Additions to the list of Finnish Bibionomorpha (Diptera, Nematocera)
Source: Biodivers Data J. 2015 Jun 25;(3):e5228. doi: 10.3897/BDJ.3.e5228 (PMC4493669; doi:10.3897/BDJ.3.e5228)
Supplement: XML Treatment for Sciophila arizonensis [file BDJ.3.e5228-treatment6.xml]

<!DOCTYPE tp:taxon-treatment
  PUBLIC "-//TaxonX//DTD Taxonomic Treatment Publishing DTD v0 20100105//EN" "tax-treatment-NSO.dtd">
<tp:taxon-treatment xmlns:tp="http://www.plazi.org/taxpub"><tp:treatment-meta><mixed-citation publication-type="journal"><person-group><name><surname>Salmela</surname><given-names>Jukka</given-names></name><name><surname>Kaunisto</surname><given-names>Kari M</given-names></name></person-group><article-title>Additions to the list of Finnish <tp:taxon-name><tp:taxon-name-part taxon-name-part-type="infraorder">Bibionomorpha</tp:taxon-name-part></tp:taxon-name> (<tp:taxon-name><tp:taxon-name-part taxon-name-part-type="order">Diptera</tp:taxon-name-part></tp:taxon-name>, <tp:taxon-name><tp:taxon-name-part taxon-name-part-type="suborder">Nematocera</tp:taxon-name-part></tp:taxon-name>)</article-title><source>Biodivers Data J</source><day>25</day><month>6</month><year>2015</year><volume>2015</volume><issue>3</issue><pub-id pub-id-type="doi">10.3897/BDJ.3.e5228</pub-id></mixed-citation></tp:treatment-meta><tp:nomenclature><tp:taxon-name><tp:taxon-name-part taxon-name-part-type="genus">Sciophila</tp:taxon-name-part> <tp:taxon-name-part taxon-name-part-type="species">arizonensis</tp:taxon-name-part></tp:taxon-name><tp:taxon-authority>Zaitzev, 1982</tp:taxon-authority></tp:nomenclature><tp:treatment-sec sec-type="materials"><title>Materials</title><list list-type="alpha-lower" list-content="occurrences"><list-item><p><bold>Type status:</bold> <named-content xmlns:xlink="http://www.w3.org/1999/xlink" content-type="dwc:typeStatus" xlink:type="simple">Other material</named-content>. <bold>Occurrence:</bold> catalogNumber: <named-content xmlns:xlink="http://www.w3.org/1999/xlink" content-type="dwc:catalogNumber" xlink:type="simple">DIPT-JS-2014-0385</named-content>; recordedBy: <named-content xmlns:xlink="http://www.w3.org/1999/xlink" content-type="dwc:recordedBy" xlink:type="simple">J. Salmela</named-content>; individualCount: <named-content xmlns:xlink="http://www.w3.org/1999/xlink" content-type="dwc:individualCount" xlink:type="simple">1</named-content>; sex: <named-content xmlns:xlink="http://www.w3.org/1999/xlink" content-type="dwc:sex" xlink:type="simple">male</named-content>; <bold>Location:</bold> country: <named-content xmlns:xlink="http://www.w3.org/1999/xlink" content-type="dwc:country" xlink:type="simple">Finland</named-content>; stateProvince: <named-content xmlns:xlink="http://www.w3.org/1999/xlink" content-type="dwc:stateProvince" xlink:type="simple">Ostrobothia borealis pars borealis</named-content>; verbatimLocality: <named-content xmlns:xlink="http://www.w3.org/1999/xlink" content-type="dwc:verbatimLocality" xlink:type="simple">Kemijärvi, Pyhä-Luosto National Park, Huttuoja</named-content>; verbatimLatitude: <named-content xmlns:xlink="http://www.w3.org/1999/xlink" content-type="dwc:verbatimLatitude" xlink:type="simple">66.9983</named-content>; verbatimLongitude: <named-content xmlns:xlink="http://www.w3.org/1999/xlink" content-type="dwc:verbatimLongitude" xlink:type="simple">27.0265</named-content>; verbatimCoordinateSystem: <named-content xmlns:xlink="http://www.w3.org/1999/xlink" content-type="dwc:verbatimCoordinateSystem" xlink:type="simple">decimal degrees</named-content>; verbatimSRS: <named-content xmlns:xlink="http://www.w3.org/1999/xlink" content-type="dwc:verbatimSRS" xlink:type="simple">WGS84</named-content>; <bold>Identification:</bold> identifiedBy: <named-content xmlns:xlink="http://www.w3.org/1999/xlink" content-type="dwc:identifiedBy" xlink:type="simple">J. Salmela</named-content>; <bold>Event:</bold> samplingProtocol: <named-content xmlns:xlink="http://www.w3.org/1999/xlink" content-type="dwc:samplingProtocol" xlink:type="simple">Malaise trap</named-content>; eventDate: <named-content xmlns:xlink="http://www.w3.org/1999/xlink" content-type="dwc:eventDate" xlink:type="simple">2014-8-8/9-19</named-content>; habitat: <named-content xmlns:xlink="http://www.w3.org/1999/xlink" content-type="dwc:habitat" xlink:type="simple">rusty spring brook, pine mire, close to riparian forest</named-content>; <bold>Record Level:</bold> institutionCode: <named-content xmlns:xlink="http://www.w3.org/1999/xlink" content-type="dwc:institutionCode" xlink:type="simple">JES</named-content></p></list-item></list></tp:treatment-sec><tp:treatment-sec sec-type="Distribution"><title>Distribution</title><p>Holarctic. The description of the species (Fig. <xref ref-type="fig" rid="F1550237">6</xref>​) was based on material collected from three Nearctic sites in Arizona, British Columbia and Ontario (<xref ref-type="bibr" rid="B1546858">Zaitzev 1982</xref>). Later the species has been recorded from the Russian Far East (<xref ref-type="bibr" rid="B1547334">Zaitzev 2006</xref>), France, Switzerland (<xref ref-type="bibr" rid="B1543808">Chandler 2004</xref>​) and the Czech Republic (<xref ref-type="bibr" rid="B1547344">Ševčík 2005</xref>). New for the Fennoscandian fauna.</p></tp:treatment-sec><tp:treatment-sec sec-type="Ecology"><title>Ecology</title><p>Immature stages are unknown, but <italic><tp:taxon-name><tp:taxon-name-part taxon-name-part-type="genus">Sciophila</tp:taxon-name-part></tp:taxon-name></italic> larvae are fungivorous, living on the surfaces of agaric and polyporous fungi (<xref ref-type="bibr" rid="B1547311">Ševčík 2010</xref>), rarely on <tp:taxon-name><tp:taxon-name-part taxon-name-part-type="order">Pezizales</tp:taxon-name-part></tp:taxon-name> (<xref ref-type="bibr" rid="B1548873">Jakovlev 2011</xref>). Finnish locality (Fig. <xref ref-type="fig" rid="F1550206">7</xref>​) is a iron-rich spring-fed brook on an ecotone between a pine mire and a luxuriant riparian forest.</p></tp:treatment-sec><tp:treatment-sec><!--Section generated to contain objects referenced in tp:taxon-treatment.--><fig id="F1550237" position="float" orientation="portrait"><label>Figure 6.</label><caption><p><italic><tp:taxon-name><tp:taxon-name-part taxon-name-part-type="genus">Sciophila</tp:taxon-name-part> <tp:taxon-name-part taxon-name-part-type="species">arizonensis</tp:taxon-name-part></tp:taxon-name></italic> Zaitzev (<tp:taxon-name><tp:taxon-name-part taxon-name-part-type="family">Mycetophilidae</tp:taxon-name-part></tp:taxon-name>), male hopygium, dorsal view, DIPT-JS-2014-0385.</p></caption><graphic xmlns:xlink="http://www.w3.org/1999/xlink" xlink:href="biodiversity_data_journal-3-e5228-g006.jpg" position="float" id="oo_42749.jpg" orientation="portrait" xlink:type="simple"/></fig><fig id="F1550206" position="float" orientation="portrait"><label>Figure 7.</label><caption><p>Malaise trap in Kemijärvi, Finnish Lapland, Pyhä-Luosto National Park, close to Huttuoja. The sampling site is a mixture of habitats, such as rusty spring brook, riparian forest and pine mire. Rare Holarctic fungus-gnat <italic><tp:taxon-name><tp:taxon-name-part taxon-name-part-type="genus">Sciophila</tp:taxon-name-part> <tp:taxon-name-part taxon-name-part-type="species">arizonensis</tp:taxon-name-part></tp:taxon-name></italic> Zaitzev was identified from the trap material. J. Salmela 6/2014.</p></caption><graphic xmlns:xlink="http://www.w3.org/1999/xlink" xlink:href="biodiversity_data_journal-3-e5228-g007.jpg" position="float" id="oo_42737.JPG" orientation="portrait" xlink:type="simple"/></fig></tp:treatment-sec><ref-list><ref id="B1546858"><element-citation xmlns:xlink="http://www.w3.org/1999/xlink" publication-type="book" xlink:type="simple"><person-group person-group-type="author"><name name-style="western"><surname>Zaitzev</surname><given-names>A. I.</given-names></name></person-group><year>1982</year><source>Gribnye komary roda Sciophila Meig. (<tp:taxon-name><tp:taxon-name-part taxon-name-part-type="order">Diptera</tp:taxon-name-part></tp:taxon-name>, <tp:taxon-name><tp:taxon-name-part taxon-name-part-type="family">Mycetophilidae</tp:taxon-name-part></tp:taxon-name>) Golarktiki</source><trans-title>Holarctic fungus gnats of the genus Sciophila Meig.</trans-title><publisher-name>Nauka</publisher-name><publisher-loc>Moscow</publisher-loc><size units="page">75</size><comment content-type="language">Russian</comment></element-citation></ref><ref id="B1547334"><element-citation xmlns:xlink="http://www.w3.org/1999/xlink" publication-type="article" xlink:type="simple"><person-group person-group-type="author"><name name-style="western"><surname>Zaitzev</surname><given-names>A. I.</given-names></name></person-group><year>2006</year><article-title>New and little known species of the subfamily <tp:taxon-name><tp:taxon-name-part taxon-name-part-type="subfamily">Sciophilinae</tp:taxon-name-part></tp:taxon-name> (<tp:taxon-name><tp:taxon-name-part taxon-name-part-type="order">Diptera</tp:taxon-name-part></tp:taxon-name>, <tp:taxon-name><tp:taxon-name-part taxon-name-part-type="family">Mycetophilidae</tp:taxon-name-part></tp:taxon-name>) from Fussian Far East</article-title><source>Far Eastern Entomologist</source><volume>161</volume><fpage>1</fpage><lpage>4</lpage><uri xlink:type="simple">http://www.biosoil.ru/fee/2006/N-161/N-161.pdf</uri></element-citation></ref><ref id="B1543808"><element-citation xmlns:xlink="http://www.w3.org/1999/xlink" publication-type="article" xlink:type="simple"><person-group person-group-type="author"><name name-style="western"><surname>Chandler</surname><given-names>P. J.</given-names></name></person-group><year>2004</year><article-title>
            <tp:taxon-name>
              <tp:taxon-name-part taxon-name-part-type="family">Mycetophilidae</tp:taxon-name-part>
            </tp:taxon-name>
          </article-title><source>Fauna Europaea</source><volume>1.0</volume><fpage>1</fpage><uri xlink:type="simple">http://www.faunaeur.org</uri></element-citation></ref><ref id="B1547344"><element-citation xmlns:xlink="http://www.w3.org/1999/xlink" publication-type="article" xlink:type="simple"><person-group person-group-type="author"><name name-style="western"><surname>Ševčík</surname><given-names>J.</given-names></name></person-group><year>2005</year><article-title>New records of Sciophila Meigen from the Czech and Slovak Republics (<tp:taxon-name><tp:taxon-name-part taxon-name-part-type="order">Diptera</tp:taxon-name-part></tp:taxon-name>: <tp:taxon-name><tp:taxon-name-part taxon-name-part-type="family">Mycetophilidae</tp:taxon-name-part></tp:taxon-name>)</article-title><source>Cas. Slez. Muz. Opava</source><volume>54</volume><fpage>69</fpage><lpage>74</lpage><uri xlink:type="simple">http://www.online-keys.net/sciaroidea/2000_/Sevcik_2005_Sciophila.pdf</uri></element-citation></ref><ref id="B1547311"><element-citation xmlns:xlink="http://www.w3.org/1999/xlink" publication-type="book" xlink:type="simple"><person-group person-group-type="author"><name name-style="western"><surname>Ševčík</surname><given-names>J.</given-names></name></person-group><year>2010</year><source>Czech and Slovak <tp:taxon-name><tp:taxon-name-part taxon-name-part-type="order">Diptera</tp:taxon-name-part></tp:taxon-name> associated with fungi</source><publisher-name>Silesian Museum</publisher-name><publisher-loc>Opava</publisher-loc><size units="page">112</size><uri xlink:type="simple">http://www.online-keys.net/sciaroidea/add01/Sevcik_2006%20_Diptera_reared_from_fungi.pdf</uri><isbn>978-80-86224-84-8</isbn></element-citation></ref><ref id="B1548873"><element-citation xmlns:xlink="http://www.w3.org/1999/xlink" publication-type="article" xlink:type="simple"><person-group person-group-type="author"><name name-style="western"><surname>Jakovlev</surname><given-names>J.</given-names></name></person-group><year>2011</year><article-title>Fungus gnats (<tp:taxon-name><tp:taxon-name-part taxon-name-part-type="order">Diptera</tp:taxon-name-part></tp:taxon-name>: <tp:taxon-name><tp:taxon-name-part taxon-name-part-type="superfamily">Sciaroidea</tp:taxon-name-part></tp:taxon-name>) associated with dead wood and wood growing fungi: new rearing data from Finland and Russian Karelia and general analysis of known larval microhabitats in Europe</article-title><source>Entomologica Fennica</source><volume>22</volume><fpage>157</fpage><lpage>189</lpage></element-citation></ref></ref-list></tp:taxon-treatment>
