# Supplementary material for: Additions to the list of Finnish Bibionomorpha (Diptera, Nematocera)
Source: Biodivers Data J. 2015 Jun 25;(3):e5228. doi: 10.3897/BDJ.3.e5228 (PMC4493669; doi:10.3897/BDJ.3.e5228)
Supplement: XML Treatment for Sciophila fridolini [file BDJ.3.e5228-treatment7.xml]

<!DOCTYPE tp:taxon-treatment
  PUBLIC "-//TaxonX//DTD Taxonomic Treatment Publishing DTD v0 20100105//EN" "tax-treatment-NSO.dtd">
<tp:taxon-treatment xmlns:tp="http://www.plazi.org/taxpub"><tp:treatment-meta><mixed-citation publication-type="journal"><person-group><name><surname>Salmela</surname><given-names>Jukka</given-names></name><name><surname>Kaunisto</surname><given-names>Kari M</given-names></name></person-group><article-title>Additions to the list of Finnish <tp:taxon-name><tp:taxon-name-part taxon-name-part-type="infraorder">Bibionomorpha</tp:taxon-name-part></tp:taxon-name> (<tp:taxon-name><tp:taxon-name-part taxon-name-part-type="order">Diptera</tp:taxon-name-part></tp:taxon-name>, <tp:taxon-name><tp:taxon-name-part taxon-name-part-type="suborder">Nematocera</tp:taxon-name-part></tp:taxon-name>)</article-title><source>Biodivers Data J</source><day>25</day><month>6</month><year>2015</year><volume>2015</volume><issue>3</issue><pub-id pub-id-type="doi">10.3897/BDJ.3.e5228</pub-id></mixed-citation></tp:treatment-meta><tp:nomenclature><tp:taxon-name><tp:taxon-name-part taxon-name-part-type="genus">Sciophila</tp:taxon-name-part> <tp:taxon-name-part taxon-name-part-type="species">fridolini</tp:taxon-name-part></tp:taxon-name><tp:taxon-authority>Stackelberg, 1943</tp:taxon-authority></tp:nomenclature><tp:treatment-sec sec-type="materials"><title>Materials</title><list list-type="alpha-lower" list-content="occurrences"><list-item><p><bold>Type status:</bold> <named-content xmlns:xlink="http://www.w3.org/1999/xlink" content-type="dwc:typeStatus" xlink:type="simple">Other material</named-content>. <bold>Occurrence:</bold> catalogNumber: <named-content xmlns:xlink="http://www.w3.org/1999/xlink" content-type="dwc:catalogNumber" xlink:type="simple">DIPT-JS-2015-0200</named-content>; recordedBy: <named-content xmlns:xlink="http://www.w3.org/1999/xlink" content-type="dwc:recordedBy" xlink:type="simple">E. Rundgren</named-content>; individualCount: <named-content xmlns:xlink="http://www.w3.org/1999/xlink" content-type="dwc:individualCount" xlink:type="simple">1</named-content>; sex: <named-content xmlns:xlink="http://www.w3.org/1999/xlink" content-type="dwc:sex" xlink:type="simple">male</named-content>; <bold>Location:</bold> country: <named-content xmlns:xlink="http://www.w3.org/1999/xlink" content-type="dwc:country" xlink:type="simple">Finland</named-content>; stateProvince: <named-content xmlns:xlink="http://www.w3.org/1999/xlink" content-type="dwc:stateProvince" xlink:type="simple">Lapponia inariensis</named-content>; verbatimLocality: <named-content xmlns:xlink="http://www.w3.org/1999/xlink" content-type="dwc:verbatimLocality" xlink:type="simple">Inari, Muotkatunturi Wilderness Area, Ceavrajohoaivi</named-content>; verbatimLatitude: <named-content xmlns:xlink="http://www.w3.org/1999/xlink" content-type="dwc:verbatimLatitude" xlink:type="simple">69.1750</named-content>; verbatimLongitude: <named-content xmlns:xlink="http://www.w3.org/1999/xlink" content-type="dwc:verbatimLongitude" xlink:type="simple">26.2012</named-content>; verbatimCoordinateSystem: <named-content xmlns:xlink="http://www.w3.org/1999/xlink" content-type="dwc:verbatimCoordinateSystem" xlink:type="simple">decimal degrees</named-content>; verbatimSRS: <named-content xmlns:xlink="http://www.w3.org/1999/xlink" content-type="dwc:verbatimSRS" xlink:type="simple">WGS84</named-content>; <bold>Identification:</bold> identifiedBy: <named-content xmlns:xlink="http://www.w3.org/1999/xlink" content-type="dwc:identifiedBy" xlink:type="simple">J. Salmela</named-content>; <bold>Event:</bold> samplingProtocol: <named-content xmlns:xlink="http://www.w3.org/1999/xlink" content-type="dwc:samplingProtocol" xlink:type="simple">Malaise trap</named-content>; eventDate: <named-content xmlns:xlink="http://www.w3.org/1999/xlink" content-type="dwc:eventDate" xlink:type="simple">2014-6-26/8-5</named-content>; habitat: <named-content xmlns:xlink="http://www.w3.org/1999/xlink" content-type="dwc:habitat" xlink:type="simple">alpine headwater stream</named-content>; <bold>Record Level:</bold> institutionCode: <named-content xmlns:xlink="http://www.w3.org/1999/xlink" content-type="dwc:institutionCode" xlink:type="simple">JES</named-content></p></list-item></list></tp:treatment-sec><tp:treatment-sec sec-type="Distribution"><title>Distribution</title><p>Holarctic. The species was described from Russia, Kola Peninsula (<xref ref-type="bibr" rid="B1548883">Stackelberg 1943</xref>), and has since been recorded from the British Isles (<xref ref-type="bibr" rid="B1548894">Hutson 1979</xref>), Norway (<xref ref-type="bibr" rid="B1548904">Gammelmo and Søli 2006</xref>), USA (<xref ref-type="bibr" rid="B1546858">Zaitzev 1982</xref>) and Czech Republic (<xref ref-type="bibr" rid="B1547344">Ševčík 2005</xref>). Record from East Palaearctic (<xref ref-type="bibr" rid="B1543808">Chandler 2004</xref>​) refers to Kola Peninsula, so it is not an additional area of distribution (P.J. Chandler, pers.comm.).</p></tp:treatment-sec><tp:treatment-sec sec-type="Ecology"><title>Ecology</title><p>Immature stages are unknown, but <italic><tp:taxon-name><tp:taxon-name-part taxon-name-part-type="genus">S.</tp:taxon-name-part> <tp:taxon-name-part taxon-name-part-type="species">fridolini</tp:taxon-name-part></tp:taxon-name></italic> is presumably a woodland species (<xref ref-type="bibr" rid="B1543863">Falk and Chandler 2005</xref>). The Finnish collecting site is an alpine wetland along a headwater stream, characterized by <italic><tp:taxon-name><tp:taxon-name-part taxon-name-part-type="genus">Carex</tp:taxon-name-part></tp:taxon-name></italic> tussocks, <italic><tp:taxon-name><tp:taxon-name-part taxon-name-part-type="genus">Viola</tp:taxon-name-part> <tp:taxon-name-part taxon-name-part-type="species">biflora</tp:taxon-name-part></tp:taxon-name></italic> and sparse mountain birch forest.</p></tp:treatment-sec><ref-list><ref id="B1548883"><element-citation xmlns:xlink="http://www.w3.org/1999/xlink" publication-type="article" xlink:type="simple"><person-group person-group-type="author"><name name-style="western"><surname>Stackelberg</surname><given-names>A. A.</given-names></name></person-group><year>1943</year><article-title>New Palaearctic fungus gnats (<tp:taxon-name><tp:taxon-name-part taxon-name-part-type="order">Diptera</tp:taxon-name-part></tp:taxon-name>, <tp:taxon-name><tp:taxon-name-part taxon-name-part-type="family">Fungivoridae</tp:taxon-name-part></tp:taxon-name>)</article-title><source>Proceedings of the Royal Entomological Society, London (B)</source><volume>12</volume><fpage>167</fpage><lpage>171</lpage><pub-id pub-id-type="doi">10.1111/j.1365-3113.1943.tb00735.x</pub-id></element-citation></ref><ref id="B1548894"><element-citation xmlns:xlink="http://www.w3.org/1999/xlink" publication-type="article" xlink:type="simple"><person-group person-group-type="author"><name name-style="western"><surname>Hutson</surname><given-names>M. A.</given-names></name></person-group><year>1979</year><article-title>Notes on <tp:taxon-name><tp:taxon-name-part taxon-name-part-type="subfamily">Sciophilinae</tp:taxon-name-part></tp:taxon-name> (Dipt., <tp:taxon-name><tp:taxon-name-part taxon-name-part-type="family">Mycetophilidae</tp:taxon-name-part></tp:taxon-name>) with a revision of Palaearctic <italic><tp:taxon-name><tp:taxon-name-part taxon-name-part-type="genus">Syntemna</tp:taxon-name-part></tp:taxon-name></italic> Winnertz</article-title><source>Entomologist's Monthly Magazine</source><volume>114</volume><fpage>131</fpage><lpage>145</lpage></element-citation></ref><ref id="B1548904"><element-citation xmlns:xlink="http://www.w3.org/1999/xlink" publication-type="article" xlink:type="simple"><person-group person-group-type="author"><name name-style="western"><surname>Gammelmo</surname><given-names>Ø.</given-names></name><name name-style="western"><surname>Søli</surname><given-names>G.</given-names></name></person-group><year>2006</year><article-title>Norwegian fungus gnats of the family <tp:taxon-name><tp:taxon-name-part taxon-name-part-type="family">Mycetophilidae</tp:taxon-name-part></tp:taxon-name> (<tp:taxon-name><tp:taxon-name-part taxon-name-part-type="order">Diptera</tp:taxon-name-part></tp:taxon-name>,<tp:taxon-name><tp:taxon-name-part taxon-name-part-type="suborder">Nematocera</tp:taxon-name-part></tp:taxon-name>)</article-title><source>Norwegian Journal of Entomology</source><volume>53</volume><fpage>57</fpage><lpage>69</lpage></element-citation></ref><ref id="B1546858"><element-citation xmlns:xlink="http://www.w3.org/1999/xlink" publication-type="book" xlink:type="simple"><person-group person-group-type="author"><name name-style="western"><surname>Zaitzev</surname><given-names>A. I.</given-names></name></person-group><year>1982</year><source>Gribnye komary roda Sciophila Meig. (<tp:taxon-name><tp:taxon-name-part taxon-name-part-type="order">Diptera</tp:taxon-name-part></tp:taxon-name>, <tp:taxon-name><tp:taxon-name-part taxon-name-part-type="family">Mycetophilidae</tp:taxon-name-part></tp:taxon-name>) Golarktiki</source><trans-title>Holarctic fungus gnats of the genus Sciophila Meig.</trans-title><publisher-name>Nauka</publisher-name><publisher-loc>Moscow</publisher-loc><size units="page">75</size><comment content-type="language">Russian</comment></element-citation></ref><ref id="B1547344"><element-citation xmlns:xlink="http://www.w3.org/1999/xlink" publication-type="article" xlink:type="simple"><person-group person-group-type="author"><name name-style="western"><surname>Ševčík</surname><given-names>J.</given-names></name></person-group><year>2005</year><article-title>New records of Sciophila Meigen from the Czech and Slovak Republics (<tp:taxon-name><tp:taxon-name-part taxon-name-part-type="order">Diptera</tp:taxon-name-part></tp:taxon-name>: <tp:taxon-name><tp:taxon-name-part taxon-name-part-type="family">Mycetophilidae</tp:taxon-name-part></tp:taxon-name>)</article-title><source>Cas. Slez. Muz. Opava</source><volume>54</volume><fpage>69</fpage><lpage>74</lpage><uri xlink:type="simple">http://www.online-keys.net/sciaroidea/2000_/Sevcik_2005_Sciophila.pdf</uri></element-citation></ref><ref id="B1543808"><element-citation xmlns:xlink="http://www.w3.org/1999/xlink" publication-type="article" xlink:type="simple"><person-group person-group-type="author"><name name-style="western"><surname>Chandler</surname><given-names>P. J.</given-names></name></person-group><year>2004</year><article-title>
            <tp:taxon-name>
              <tp:taxon-name-part taxon-name-part-type="family">Mycetophilidae</tp:taxon-name-part>
            </tp:taxon-name>
          </article-title><source>Fauna Europaea</source><volume>1.0</volume><fpage>1</fpage><uri xlink:type="simple">http://www.faunaeur.org</uri></element-citation></ref><ref id="B1543863"><element-citation xmlns:xlink="http://www.w3.org/1999/xlink" publication-type="article" xlink:type="simple"><person-group person-group-type="author"><name name-style="western"><surname>Falk</surname><given-names>Steven J.</given-names></name><name name-style="western"><surname>Chandler</surname><given-names>Peter J.</given-names></name></person-group><year>2005</year><article-title>A review of the scarce and threatened flies of Great Britain. Part 2: <tp:taxon-name><tp:taxon-name-part taxon-name-part-type="suborder">Nematocera</tp:taxon-name-part></tp:taxon-name> and <tp:taxon-name><tp:taxon-name-part taxon-name-part-type="clade">Aschiza</tp:taxon-name-part></tp:taxon-name> not dealt with by Falk (1991)</article-title><source>Species status</source><volume>2</volume><fpage>1</fpage><lpage>189</lpage></element-citation></ref></ref-list></tp:taxon-treatment>
