# Supplementary material for: Additions to the list of Finnish Bibionomorpha (Diptera, Nematocera)
Source: Biodivers Data J. 2015 Jun 25;(3):e5228. doi: 10.3897/BDJ.3.e5228 (PMC4493669; doi:10.3897/BDJ.3.e5228)
Supplement: XML Treatment for Allodia (Brachycampta) bohemica [file BDJ.3.e5228-treatment9.xml]

<!DOCTYPE tp:taxon-treatment
  PUBLIC "-//TaxonX//DTD Taxonomic Treatment Publishing DTD v0 20100105//EN" "tax-treatment-NSO.dtd">
<tp:taxon-treatment xmlns:tp="http://www.plazi.org/taxpub"><tp:treatment-meta><mixed-citation publication-type="journal"><person-group><name><surname>Salmela</surname><given-names>Jukka</given-names></name><name><surname>Kaunisto</surname><given-names>Kari M</given-names></name></person-group><article-title>Additions to the list of Finnish <tp:taxon-name><tp:taxon-name-part taxon-name-part-type="infraorder">Bibionomorpha</tp:taxon-name-part></tp:taxon-name> (<tp:taxon-name><tp:taxon-name-part taxon-name-part-type="order">Diptera</tp:taxon-name-part></tp:taxon-name>, <tp:taxon-name><tp:taxon-name-part taxon-name-part-type="suborder">Nematocera</tp:taxon-name-part></tp:taxon-name>)</article-title><source>Biodivers Data J</source><day>25</day><month>6</month><year>2015</year><volume>2015</volume><issue>3</issue><pub-id pub-id-type="doi">10.3897/BDJ.3.e5228</pub-id></mixed-citation></tp:treatment-meta><tp:nomenclature><tp:taxon-name><tp:taxon-name-part taxon-name-part-type="genus">Allodia</tp:taxon-name-part> (<tp:taxon-name-part taxon-name-part-type="subgenus">Brachycampta</tp:taxon-name-part>) <tp:taxon-name-part taxon-name-part-type="species">bohemica</tp:taxon-name-part></tp:taxon-name><tp:taxon-authority>Ševčík, 2004</tp:taxon-authority></tp:nomenclature><tp:treatment-sec sec-type="materials"><title>Materials</title><list list-type="alpha-lower" list-content="occurrences"><list-item><p><bold>Type status:</bold> <named-content xmlns:xlink="http://www.w3.org/1999/xlink" content-type="dwc:typeStatus" xlink:type="simple">Other material</named-content>. <bold>Occurrence:</bold> catalogNumber: <named-content xmlns:xlink="http://www.w3.org/1999/xlink" content-type="dwc:catalogNumber" xlink:type="simple">DIPT-JS-2014-0178</named-content>; recordedBy: <named-content xmlns:xlink="http://www.w3.org/1999/xlink" content-type="dwc:recordedBy" xlink:type="simple">J. Salmela</named-content>; individualCount: <named-content xmlns:xlink="http://www.w3.org/1999/xlink" content-type="dwc:individualCount" xlink:type="simple">1</named-content>; sex: <named-content xmlns:xlink="http://www.w3.org/1999/xlink" content-type="dwc:sex" xlink:type="simple">male</named-content>; <bold>Location:</bold> country: <named-content xmlns:xlink="http://www.w3.org/1999/xlink" content-type="dwc:country" xlink:type="simple">Finland</named-content>; stateProvince: <named-content xmlns:xlink="http://www.w3.org/1999/xlink" content-type="dwc:stateProvince" xlink:type="simple">Ostrobothnia borealis pars borealis</named-content>; verbatimLocality: <named-content xmlns:xlink="http://www.w3.org/1999/xlink" content-type="dwc:verbatimLocality" xlink:type="simple">Rovaniemi, Savioja</named-content>; verbatimLatitude: <named-content xmlns:xlink="http://www.w3.org/1999/xlink" content-type="dwc:verbatimLatitude" xlink:type="simple">66.227</named-content>; verbatimLongitude: <named-content xmlns:xlink="http://www.w3.org/1999/xlink" content-type="dwc:verbatimLongitude" xlink:type="simple">25.376</named-content>; verbatimCoordinateSystem: <named-content xmlns:xlink="http://www.w3.org/1999/xlink" content-type="dwc:verbatimCoordinateSystem" xlink:type="simple">decimal degrees</named-content>; verbatimSRS: <named-content xmlns:xlink="http://www.w3.org/1999/xlink" content-type="dwc:verbatimSRS" xlink:type="simple">WGS84</named-content>; <bold>Identification:</bold> identifiedBy: <named-content xmlns:xlink="http://www.w3.org/1999/xlink" content-type="dwc:identifiedBy" xlink:type="simple">J. Salmela</named-content>; <bold>Event:</bold> samplingProtocol: <named-content xmlns:xlink="http://www.w3.org/1999/xlink" content-type="dwc:samplingProtocol" xlink:type="simple">Malaise trap</named-content>; eventDate: <named-content xmlns:xlink="http://www.w3.org/1999/xlink" content-type="dwc:eventDate" xlink:type="simple">2013-8-1/9-26</named-content>; habitat: <named-content xmlns:xlink="http://www.w3.org/1999/xlink" content-type="dwc:habitat" xlink:type="simple">herb-rich forest along a headwater stream</named-content>; <bold>Record Level:</bold> institutionCode: <named-content xmlns:xlink="http://www.w3.org/1999/xlink" content-type="dwc:institutionCode" xlink:type="simple">JES</named-content></p></list-item></list></tp:treatment-sec><tp:treatment-sec sec-type="Distribution"><title>Distribution</title><p>European. A rarely collected and poorly known species, reported from Czech Republic (<xref ref-type="bibr" rid="B1543009">Ševčík 2004</xref>) and Russian Karelia (<xref ref-type="bibr" rid="B1543019">Jakovlev et al. 2014</xref>). The Finnish collecting site reported here is located in SW Lapland, middle boreal ecoregion.</p></tp:treatment-sec><tp:treatment-sec sec-type="Ecology"><title>Ecology</title><p>Larvae of <italic><tp:taxon-name><tp:taxon-name-part taxon-name-part-type="genus">Allodia</tp:taxon-name-part></tp:taxon-name></italic> are likely to be fungivorous, see discussion in <xref ref-type="bibr" rid="B1543019">Jakovlev et al. 2014</xref>. The Finnish locality is a herb-rich riparian forest, dominated by deciduous trees.</p></tp:treatment-sec><ref-list><ref id="B1543009"><element-citation xmlns:xlink="http://www.w3.org/1999/xlink" publication-type="article" xlink:type="simple"><person-group person-group-type="author"><name name-style="western"><surname>Ševčík</surname><given-names>J.</given-names></name></person-group><year>2004</year><article-title>New data on <tp:taxon-name><tp:taxon-name-part taxon-name-part-type="superfamily">Sciaroidea</tp:taxon-name-part></tp:taxon-name> (<tp:taxon-name><tp:taxon-name-part taxon-name-part-type="order">Diptera</tp:taxon-name-part></tp:taxon-name>) from the Czech and Slovak Republics, with descriptions of seven new species of <tp:taxon-name><tp:taxon-name-part taxon-name-part-type="family">Mycetophilidae</tp:taxon-name-part></tp:taxon-name></article-title><source>Casopis Slezskeho zemskeho muzea, Serie A, Vedy prirodni</source><volume>53</volume><fpage>49</fpage><lpage>74</lpage></element-citation></ref><ref id="B1543019"><element-citation xmlns:xlink="http://www.w3.org/1999/xlink" publication-type="article" xlink:type="simple"><person-group person-group-type="author"><name name-style="western"><surname>Jakovlev</surname><given-names>Jevgeni</given-names></name><name name-style="western"><surname>Salmela</surname><given-names>Jukka</given-names></name><name name-style="western"><surname>Polevoi</surname><given-names>Alexei</given-names></name><name name-style="western"><surname>Penttinen</surname><given-names>Jouni</given-names></name><name name-style="western"><surname>Vartija</surname><given-names>Noora-Annukka</given-names></name></person-group><year>2014</year><article-title>Recent noteworthy findings of fungus gnats from Finland and northwestern Russia (<tp:taxon-name><tp:taxon-name-part taxon-name-part-type="order">Diptera</tp:taxon-name-part></tp:taxon-name>: <tp:taxon-name><tp:taxon-name-part taxon-name-part-type="family">Ditomyiidae</tp:taxon-name-part></tp:taxon-name>, <tp:taxon-name><tp:taxon-name-part taxon-name-part-type="family">Keroplatidae</tp:taxon-name-part></tp:taxon-name>, <tp:taxon-name><tp:taxon-name-part taxon-name-part-type="family">Bolitophilidae</tp:taxon-name-part></tp:taxon-name> and <tp:taxon-name><tp:taxon-name-part taxon-name-part-type="family">Mycetophilidae</tp:taxon-name-part></tp:taxon-name>)</article-title><source>Biodiversity Data Journal</source><volume>2: e1068</volume><fpage>1</fpage><lpage>139</lpage><uri xlink:type="simple">http://bdj.pensoft.net/articles.php?id=1068</uri><pub-id pub-id-type="doi">10.3897/BDJ.2.e1068</pub-id></element-citation></ref></ref-list></tp:taxon-treatment>
