# Supplementary material for: Additions to the list of Finnish Bibionomorpha (Diptera, Nematocera)
Source: Biodivers Data J. 2015 Jun 25;(3):e5228. doi: 10.3897/BDJ.3.e5228 (PMC4493669; doi:10.3897/BDJ.3.e5228)
Supplement: XML Treatment for Stigmatomeria obscura [file BDJ.3.e5228-treatment11.xml]

<!DOCTYPE tp:taxon-treatment
  PUBLIC "-//TaxonX//DTD Taxonomic Treatment Publishing DTD v0 20100105//EN" "tax-treatment-NSO.dtd">
<tp:taxon-treatment xmlns:tp="http://www.plazi.org/taxpub"><tp:treatment-meta><mixed-citation publication-type="journal"><person-group><name><surname>Salmela</surname><given-names>Jukka</given-names></name><name><surname>Kaunisto</surname><given-names>Kari M</given-names></name></person-group><article-title>Additions to the list of Finnish <tp:taxon-name><tp:taxon-name-part taxon-name-part-type="infraorder">Bibionomorpha</tp:taxon-name-part></tp:taxon-name> (<tp:taxon-name><tp:taxon-name-part taxon-name-part-type="order">Diptera</tp:taxon-name-part></tp:taxon-name>, <tp:taxon-name><tp:taxon-name-part taxon-name-part-type="suborder">Nematocera</tp:taxon-name-part></tp:taxon-name>)</article-title><source>Biodivers Data J</source><day>25</day><month>6</month><year>2015</year><volume>2015</volume><issue>3</issue><pub-id pub-id-type="doi">10.3897/BDJ.3.e5228</pub-id></mixed-citation></tp:treatment-meta><tp:nomenclature><tp:taxon-name><tp:taxon-name-part taxon-name-part-type="genus">Stigmatomeria</tp:taxon-name-part> <tp:taxon-name-part taxon-name-part-type="species">obscura</tp:taxon-name-part></tp:taxon-name><tp:taxon-authority>(Winnertz, 1864)</tp:taxon-authority></tp:nomenclature><tp:treatment-sec sec-type="materials"><title>Materials</title><list list-type="alpha-lower" list-content="occurrences"><list-item><p><bold>Type status:</bold> <named-content xmlns:xlink="http://www.w3.org/1999/xlink" content-type="dwc:typeStatus" xlink:type="simple">Other material</named-content>. <bold>Occurrence:</bold> catalogNumber: <named-content xmlns:xlink="http://www.w3.org/1999/xlink" content-type="dwc:catalogNumber" xlink:type="simple">DIPT-JS-2015-0183</named-content>; recordedBy: <named-content xmlns:xlink="http://www.w3.org/1999/xlink" content-type="dwc:recordedBy" xlink:type="simple">J. Kahanpää</named-content>; individualCount: <named-content xmlns:xlink="http://www.w3.org/1999/xlink" content-type="dwc:individualCount" xlink:type="simple">1</named-content>; sex: <named-content xmlns:xlink="http://www.w3.org/1999/xlink" content-type="dwc:sex" xlink:type="simple">male</named-content>; <bold>Location:</bold> country: <named-content xmlns:xlink="http://www.w3.org/1999/xlink" content-type="dwc:country" xlink:type="simple">Finland</named-content>; stateProvince: <named-content xmlns:xlink="http://www.w3.org/1999/xlink" content-type="dwc:stateProvince" xlink:type="simple">Lapponia enontekiensis</named-content>; verbatimLocality: <named-content xmlns:xlink="http://www.w3.org/1999/xlink" content-type="dwc:verbatimLocality" xlink:type="simple">Enontekiö, Kilpisjärvi, Saana</named-content>; verbatimLatitude: <named-content xmlns:xlink="http://www.w3.org/1999/xlink" content-type="dwc:verbatimLatitude" xlink:type="simple">69.0480</named-content>; verbatimLongitude: <named-content xmlns:xlink="http://www.w3.org/1999/xlink" content-type="dwc:verbatimLongitude" xlink:type="simple">20.8072</named-content>; verbatimCoordinateSystem: <named-content xmlns:xlink="http://www.w3.org/1999/xlink" content-type="dwc:verbatimCoordinateSystem" xlink:type="simple">decimal degrees</named-content>; verbatimSRS: <named-content xmlns:xlink="http://www.w3.org/1999/xlink" content-type="dwc:verbatimSRS" xlink:type="simple">WGS84</named-content>; <bold>Identification:</bold> identifiedBy: <named-content xmlns:xlink="http://www.w3.org/1999/xlink" content-type="dwc:identifiedBy" xlink:type="simple">J. Salmela</named-content>; <bold>Event:</bold> samplingProtocol: <named-content xmlns:xlink="http://www.w3.org/1999/xlink" content-type="dwc:samplingProtocol" xlink:type="simple">sweep net</named-content>; eventDate: <named-content xmlns:xlink="http://www.w3.org/1999/xlink" content-type="dwc:eventDate" xlink:type="simple">2014-7-1</named-content>; habitat: <named-content xmlns:xlink="http://www.w3.org/1999/xlink" content-type="dwc:habitat" xlink:type="simple">road side, mountain birch forest</named-content>; <bold>Record Level:</bold> institutionCode: <named-content xmlns:xlink="http://www.w3.org/1999/xlink" content-type="dwc:institutionCode" xlink:type="simple">JES</named-content></p></list-item></list></tp:treatment-sec><tp:treatment-sec sec-type="Distribution"><title>Distribution</title><p>European, but likely to have wide Palaearctic range (<xref ref-type="bibr" rid="B1623676">Kjaerandsen et al. 2007b</xref>). The species was described from Germany (<xref ref-type="bibr" rid="B1549633">Winnertz 1864</xref>), but was later tentatively considered as a junior synonym of <italic><tp:taxon-name><tp:taxon-name-part taxon-name-part-type="genus">S.</tp:taxon-name-part> <tp:taxon-name-part taxon-name-part-type="species">crassicornis</tp:taxon-name-part></tp:taxon-name></italic> (Stannius) by Tuomikoski (<xref ref-type="bibr" rid="B1549643">Tuomikoski 1966</xref>). However, status of <italic><tp:taxon-name><tp:taxon-name-part taxon-name-part-type="genus">S.</tp:taxon-name-part> <tp:taxon-name-part taxon-name-part-type="species">obscura</tp:taxon-name-part></tp:taxon-name></italic> as a valid species was recently reinstated (), and the species is known to occur in Germany, Sweden (Skåne) (<xref ref-type="bibr" rid="B1623676">Kjaerandsen et al. 2007b</xref>​) and Norway (Kongsvoll) (<xref ref-type="bibr" rid="B1549653">Søli and Kjaerandsen 2008</xref>). The Finnish locality is in NW Lapland, Kilpisjärvi, belonging to the Caledonian mountain range.</p></tp:treatment-sec><tp:treatment-sec sec-type="Ecology"><title>Ecology</title><p>Immature stages are unknown. The Finnish locality was a road-side in a mountain birch forest, close to Saana fell.</p></tp:treatment-sec><ref-list><ref id="B1623676"><element-citation xmlns:xlink="http://www.w3.org/1999/xlink" publication-type="article" xlink:type="simple"><person-group person-group-type="author"><name name-style="western"><surname>Kjaerandsen</surname><given-names>J.</given-names></name><name name-style="western"><surname>Hedmark</surname><given-names>K.</given-names></name><name name-style="western"><surname>Kurina</surname><given-names>O.</given-names></name><name name-style="western"><surname>Polevoi</surname><given-names>A. V.</given-names></name><name name-style="western"><surname>Okland</surname><given-names>B.</given-names></name><name name-style="western"><surname>Goetmark</surname><given-names>F.</given-names></name></person-group><year>2007</year><article-title>Annotated checklist of fungus gnats from Sweden (<tp:taxon-name><tp:taxon-name-part taxon-name-part-type="order">Diptera</tp:taxon-name-part></tp:taxon-name>: <tp:taxon-name><tp:taxon-name-part taxon-name-part-type="family">Bolitophilidae</tp:taxon-name-part></tp:taxon-name>, <tp:taxon-name><tp:taxon-name-part taxon-name-part-type="family">Diadocidiidae</tp:taxon-name-part></tp:taxon-name>, <tp:taxon-name><tp:taxon-name-part taxon-name-part-type="family">Ditomyiidae</tp:taxon-name-part></tp:taxon-name>, <tp:taxon-name><tp:taxon-name-part taxon-name-part-type="family">Keroplatidae</tp:taxon-name-part></tp:taxon-name> and <tp:taxon-name><tp:taxon-name-part taxon-name-part-type="family">Mycetophilidae</tp:taxon-name-part></tp:taxon-name>)</article-title><source>Insect Systematics &amp; Evolution, Supplement</source><volume>65</volume><fpage>1</fpage><lpage>165</lpage></element-citation></ref><ref id="B1549633"><element-citation xmlns:xlink="http://www.w3.org/1999/xlink" publication-type="article" xlink:type="simple"><person-group person-group-type="author"><name name-style="western"><surname>Winnertz</surname><given-names>J.</given-names></name></person-group><year>1864</year><article-title>Beitrag zu einer Monographie der Pilzmücken</article-title><source>Verhandlungen der Zoologisch-Botanischen Gesellschaft in Wien</source><volume>13</volume><fpage>637</fpage><lpage>964</lpage><comment content-type="language">German</comment></element-citation></ref><ref id="B1549643"><element-citation xmlns:xlink="http://www.w3.org/1999/xlink" publication-type="article" xlink:type="simple"><person-group person-group-type="author"><name name-style="western"><surname>Tuomikoski</surname><given-names>R.</given-names></name></person-group><year>1966</year><article-title>Generic taxonomy of the <tp:taxon-name><tp:taxon-name-part taxon-name-part-type="tribe">Exechiini</tp:taxon-name-part></tp:taxon-name> (Dipt., <tp:taxon-name><tp:taxon-name-part taxon-name-part-type="family">Mycetophilidae</tp:taxon-name-part></tp:taxon-name>)</article-title><source>Annales Entomologi Fennici</source><volume>32</volume><fpage>159</fpage><lpage>194</lpage></element-citation></ref><ref id="B1549653"><element-citation xmlns:xlink="http://www.w3.org/1999/xlink" publication-type="article" xlink:type="simple"><person-group person-group-type="author"><name name-style="western"><surname>Søli</surname><given-names>G.</given-names></name><name name-style="western"><surname>Kjaerandsen</surname><given-names>J.</given-names></name></person-group><year>2008</year><article-title>Additions to the Norwegian fauna of fungus gnats (<tp:taxon-name><tp:taxon-name-part taxon-name-part-type="order">Diptera</tp:taxon-name-part></tp:taxon-name>, <tp:taxon-name><tp:taxon-name-part taxon-name-part-type="family">Mycetophilidae</tp:taxon-name-part></tp:taxon-name>)</article-title><source>Norwegian Journal of Entomology</source><volume>55</volume><fpage>31</fpage><lpage>41</lpage></element-citation></ref></ref-list></tp:taxon-treatment>
