# Supplementary material for: Additions to the list of Finnish Bibionomorpha (Diptera, Nematocera)
Source: Biodivers Data J. 2015 Jun 25;(3):e5228. doi: 10.3897/BDJ.3.e5228 (PMC4493669; doi:10.3897/BDJ.3.e5228)
Supplement: XML Treatment for Mycetophila gemerensis [file BDJ.3.e5228-treatment13.xml]

<!DOCTYPE tp:taxon-treatment
  PUBLIC "-//TaxonX//DTD Taxonomic Treatment Publishing DTD v0 20100105//EN" "tax-treatment-NSO.dtd">
<tp:taxon-treatment xmlns:tp="http://www.plazi.org/taxpub"><tp:treatment-meta><mixed-citation publication-type="journal"><person-group><name><surname>Salmela</surname><given-names>Jukka</given-names></name><name><surname>Kaunisto</surname><given-names>Kari M</given-names></name></person-group><article-title>Additions to the list of Finnish <tp:taxon-name><tp:taxon-name-part taxon-name-part-type="infraorder">Bibionomorpha</tp:taxon-name-part></tp:taxon-name> (<tp:taxon-name><tp:taxon-name-part taxon-name-part-type="order">Diptera</tp:taxon-name-part></tp:taxon-name>, <tp:taxon-name><tp:taxon-name-part taxon-name-part-type="suborder">Nematocera</tp:taxon-name-part></tp:taxon-name>)</article-title><source>Biodivers Data J</source><day>25</day><month>6</month><year>2015</year><volume>2015</volume><issue>3</issue><pub-id pub-id-type="doi">10.3897/BDJ.3.e5228</pub-id></mixed-citation></tp:treatment-meta><tp:nomenclature><tp:taxon-name><tp:taxon-name-part taxon-name-part-type="genus">Mycetophila</tp:taxon-name-part> <tp:taxon-name-part taxon-name-part-type="species">gemerensis</tp:taxon-name-part></tp:taxon-name><tp:taxon-authority>Ševčík &amp; Kurina, 2011</tp:taxon-authority></tp:nomenclature><tp:treatment-sec sec-type="materials"><title>Materials</title><list list-type="alpha-lower" list-content="occurrences"><list-item><p><bold>Type status:</bold> <named-content xmlns:xlink="http://www.w3.org/1999/xlink" content-type="dwc:typeStatus" xlink:type="simple">Other material</named-content>. <bold>Occurrence:</bold> catalogNumber: <named-content xmlns:xlink="http://www.w3.org/1999/xlink" content-type="dwc:catalogNumber" xlink:type="simple">DIPT-JS-2014-0189</named-content>; recordedBy: <named-content xmlns:xlink="http://www.w3.org/1999/xlink" content-type="dwc:recordedBy" xlink:type="simple">J. Salmela</named-content>; individualCount: <named-content xmlns:xlink="http://www.w3.org/1999/xlink" content-type="dwc:individualCount" xlink:type="simple">1</named-content>; sex: <named-content xmlns:xlink="http://www.w3.org/1999/xlink" content-type="dwc:sex" xlink:type="simple">male</named-content>; <bold>Location:</bold> country: <named-content xmlns:xlink="http://www.w3.org/1999/xlink" content-type="dwc:country" xlink:type="simple">Finland</named-content>; stateProvince: <named-content xmlns:xlink="http://www.w3.org/1999/xlink" content-type="dwc:stateProvince" xlink:type="simple">Ostrobothnia borealis pars borealis</named-content>; verbatimLocality: <named-content xmlns:xlink="http://www.w3.org/1999/xlink" content-type="dwc:verbatimLocality" xlink:type="simple">Rovaniemi, Savioja</named-content>; verbatimLatitude: <named-content xmlns:xlink="http://www.w3.org/1999/xlink" content-type="dwc:verbatimLatitude" xlink:type="simple">66.2251</named-content>; verbatimLongitude: <named-content xmlns:xlink="http://www.w3.org/1999/xlink" content-type="dwc:verbatimLongitude" xlink:type="simple">25.3668</named-content>; verbatimCoordinateSystem: <named-content xmlns:xlink="http://www.w3.org/1999/xlink" content-type="dwc:verbatimCoordinateSystem" xlink:type="simple">decimal degrees</named-content>; verbatimSRS: <named-content xmlns:xlink="http://www.w3.org/1999/xlink" content-type="dwc:verbatimSRS" xlink:type="simple">WGS84</named-content>; <bold>Identification:</bold> identifiedBy: <named-content xmlns:xlink="http://www.w3.org/1999/xlink" content-type="dwc:identifiedBy" xlink:type="simple">J. Salmela</named-content>; <bold>Event:</bold> samplingProtocol: <named-content xmlns:xlink="http://www.w3.org/1999/xlink" content-type="dwc:samplingProtocol" xlink:type="simple">Malaise trap</named-content>; eventDate: <named-content xmlns:xlink="http://www.w3.org/1999/xlink" content-type="dwc:eventDate" xlink:type="simple">2013-5-24/6-28</named-content>; habitat: <named-content xmlns:xlink="http://www.w3.org/1999/xlink" content-type="dwc:habitat" xlink:type="simple">headwater stream, deciduous herb-rich forest</named-content>; <bold>Record Level:</bold> institutionCode: <named-content xmlns:xlink="http://www.w3.org/1999/xlink" content-type="dwc:institutionCode" xlink:type="simple">JES</named-content></p></list-item></list></tp:treatment-sec><tp:treatment-sec sec-type="Distribution"><title>Distribution</title><p>European. The species (Fig. <xref ref-type="fig" rid="F1543143">12</xref><xref ref-type="fig" rid="F1550240">a</xref>, <xref ref-type="fig" rid="F1550242">c</xref>​) was recently described from the Gemer region in the central part of Slovakia (<xref ref-type="bibr" rid="B1549867">Ševčík and Kurina 2011a</xref>). No other records are available. New for the Fennoscandian fauna.</p></tp:treatment-sec><tp:treatment-sec sec-type="Ecology"><title>Ecology</title><p>The holotype male was collected from a "spring area in a young spruce forest, 1230 m (above sea level)" <xref ref-type="bibr" rid="B1549877">Ševčík and Kurina 2011b</xref>). Finnish locality is a herb-rich riparian forest, dominated by deciduous trees.</p></tp:treatment-sec><tp:treatment-sec sec-type="Taxon discussion"><title>Taxon discussion</title><p>The species is quite close to <italic><tp:taxon-name><tp:taxon-name-part taxon-name-part-type="genus">M.</tp:taxon-name-part> <tp:taxon-name-part taxon-name-part-type="species">lastovkai</tp:taxon-name-part></tp:taxon-name></italic> Caspers, 1984 (Fig. <xref ref-type="fig" rid="F1543143">12</xref><xref ref-type="fig" rid="F1550241">b</xref>, <xref ref-type="fig" rid="F1550243">d</xref>​), a species that has been in the Nordic region reported from Sweden, Norway and Denmark (<xref ref-type="bibr" rid="B1550211">Kjaerandsen 2015</xref>​). Nordic material of <italic><tp:taxon-name><tp:taxon-name-part taxon-name-part-type="genus">M.</tp:taxon-name-part> <tp:taxon-name-part taxon-name-part-type="species">lastovkai</tp:taxon-name-part></tp:taxon-name></italic> should be re-examined in order to check the potential confusion with <italic><tp:taxon-name><tp:taxon-name-part taxon-name-part-type="genus">M.</tp:taxon-name-part> <tp:taxon-name-part taxon-name-part-type="species">gemerensis</tp:taxon-name-part></tp:taxon-name></italic>.</p></tp:treatment-sec><tp:treatment-sec><!--Section generated to contain objects referenced in tp:taxon-treatment.--><fig-group id="F1543143" position="float" orientation="portrait"><caption><p><italic><tp:taxon-name><tp:taxon-name-part taxon-name-part-type="genus">Mycetophila</tp:taxon-name-part> <tp:taxon-name-part taxon-name-part-type="species">gemerensis</tp:taxon-name-part></tp:taxon-name></italic> Ševčík &amp; Kurina and <italic><tp:taxon-name><tp:taxon-name-part taxon-name-part-type="genus">M.</tp:taxon-name-part> <tp:taxon-name-part taxon-name-part-type="species">lastovkai</tp:taxon-name-part></tp:taxon-name></italic> Caspers (<tp:taxon-name><tp:taxon-name-part taxon-name-part-type="family">Mycetophilidae</tp:taxon-name-part></tp:taxon-name>), males.</p></caption><fig id="F1550240" position="float" orientation="portrait"><label>Figure 12a.</label><caption><p><italic><tp:taxon-name><tp:taxon-name-part taxon-name-part-type="genus">M.</tp:taxon-name-part> <tp:taxon-name-part taxon-name-part-type="species">gemerensis</tp:taxon-name-part></tp:taxon-name></italic>, habitus, DIPT-JS-2014-0189.</p></caption><graphic xmlns:xlink="http://www.w3.org/1999/xlink" xlink:href="biodiversity_data_journal-3-e5228-g012_a.jpg" xlink:type="simple" position="float" orientation="portrait" id="oo_42756.jpg"/></fig><fig id="F1550241" position="float" orientation="portrait"><label>Figure 12b.</label><caption><p><italic><tp:taxon-name><tp:taxon-name-part taxon-name-part-type="genus">M.</tp:taxon-name-part> <tp:taxon-name-part taxon-name-part-type="species">lastovkai</tp:taxon-name-part></tp:taxon-name></italic>, DIPT-JS-2014-0452, Romania, Vulcan Mt., 1420 m.a.s.l., 26.5.2014 Levente-Peter Kolcsar leg.</p></caption><graphic xmlns:xlink="http://www.w3.org/1999/xlink" xlink:href="biodiversity_data_journal-3-e5228-g012_b.jpg" xlink:type="simple" position="float" orientation="portrait" id="oo_42757.jpg"/></fig><fig id="F1550242" position="float" orientation="portrait"><label>Figure 12c.</label><caption><p><italic><tp:taxon-name><tp:taxon-name-part taxon-name-part-type="genus">M.</tp:taxon-name-part> <tp:taxon-name-part taxon-name-part-type="species">gemerensis</tp:taxon-name-part></tp:taxon-name></italic>, hypopygium, dorsal view, DIPT-JS-2014-0189.</p></caption><graphic xmlns:xlink="http://www.w3.org/1999/xlink" xlink:href="biodiversity_data_journal-3-e5228-g012_c.jpg" xlink:type="simple" position="float" orientation="portrait" id="oo_42758.jpg"/></fig><fig id="F1550243" position="float" orientation="portrait"><label>Figure 12d.</label><caption><p><italic><tp:taxon-name><tp:taxon-name-part taxon-name-part-type="genus">M.</tp:taxon-name-part> <tp:taxon-name-part taxon-name-part-type="species">lastovkai</tp:taxon-name-part></tp:taxon-name></italic>, hypopygium, dorsal view, DIPT-JS-2014-0452.</p></caption><graphic xmlns:xlink="http://www.w3.org/1999/xlink" xlink:href="biodiversity_data_journal-3-e5228-g012_d.png" xlink:type="simple" position="float" orientation="portrait" id="oo_42759.png"/></fig></fig-group><fig id="F1550240" position="float" orientation="portrait"><label>Figure 12a.</label><caption><p><italic><tp:taxon-name><tp:taxon-name-part taxon-name-part-type="genus">M.</tp:taxon-name-part> <tp:taxon-name-part taxon-name-part-type="species">gemerensis</tp:taxon-name-part></tp:taxon-name></italic>, habitus, DIPT-JS-2014-0189.</p></caption><graphic xmlns:xlink="http://www.w3.org/1999/xlink" xlink:href="biodiversity_data_journal-3-e5228-g012_a.jpg" xlink:type="simple" position="float" orientation="portrait" id="oo_42756.jpg"/></fig><fig id="F1550242" position="float" orientation="portrait"><label>Figure 12c.</label><caption><p><italic><tp:taxon-name><tp:taxon-name-part taxon-name-part-type="genus">M.</tp:taxon-name-part> <tp:taxon-name-part taxon-name-part-type="species">gemerensis</tp:taxon-name-part></tp:taxon-name></italic>, hypopygium, dorsal view, DIPT-JS-2014-0189.</p></caption><graphic xmlns:xlink="http://www.w3.org/1999/xlink" xlink:href="biodiversity_data_journal-3-e5228-g012_c.jpg" xlink:type="simple" position="float" orientation="portrait" id="oo_42758.jpg"/></fig><fig id="F1550241" position="float" orientation="portrait"><label>Figure 12b.</label><caption><p><italic><tp:taxon-name><tp:taxon-name-part taxon-name-part-type="genus">M.</tp:taxon-name-part> <tp:taxon-name-part taxon-name-part-type="species">lastovkai</tp:taxon-name-part></tp:taxon-name></italic>, DIPT-JS-2014-0452, Romania, Vulcan Mt., 1420 m.a.s.l., 26.5.2014 Levente-Peter Kolcsar leg.</p></caption><graphic xmlns:xlink="http://www.w3.org/1999/xlink" xlink:href="biodiversity_data_journal-3-e5228-g012_b.jpg" xlink:type="simple" position="float" orientation="portrait" id="oo_42757.jpg"/></fig><fig id="F1550243" position="float" orientation="portrait"><label>Figure 12d.</label><caption><p><italic><tp:taxon-name><tp:taxon-name-part taxon-name-part-type="genus">M.</tp:taxon-name-part> <tp:taxon-name-part taxon-name-part-type="species">lastovkai</tp:taxon-name-part></tp:taxon-name></italic>, hypopygium, dorsal view, DIPT-JS-2014-0452.</p></caption><graphic xmlns:xlink="http://www.w3.org/1999/xlink" xlink:href="biodiversity_data_journal-3-e5228-g012_d.png" xlink:type="simple" position="float" orientation="portrait" id="oo_42759.png"/></fig></tp:treatment-sec><ref-list><ref id="B1549867"><element-citation xmlns:xlink="http://www.w3.org/1999/xlink" publication-type="article" xlink:type="simple"><person-group person-group-type="author"><name name-style="western"><surname>Ševčík</surname><given-names>J.</given-names></name><name name-style="western"><surname>Kurina</surname><given-names>O.</given-names></name></person-group><year>2011</year><article-title>Fungus gnats (<tp:taxon-name><tp:taxon-name-part taxon-name-part-type="order">Diptera</tp:taxon-name-part></tp:taxon-name>: <tp:taxon-name><tp:taxon-name-part taxon-name-part-type="superfamily">Sciaroidea</tp:taxon-name-part></tp:taxon-name>) of the Gemer region (Central Slovakia): Part 2 – <tp:taxon-name><tp:taxon-name-part taxon-name-part-type="family">Mycetophilidae</tp:taxon-name-part></tp:taxon-name></article-title><source>Čas. Slez. Muz. Opava (A)</source><volume>60</volume><fpage>97</fpage><lpage>126</lpage><pub-id pub-id-type="doi">10.2478/v10210-011-0011-x</pub-id></element-citation></ref><ref id="B1549877"><element-citation xmlns:xlink="http://www.w3.org/1999/xlink" publication-type="article" xlink:type="simple"><person-group person-group-type="author"><name name-style="western"><surname>Ševčík</surname><given-names>J.</given-names></name><name name-style="western"><surname>Kurina</surname><given-names>O.</given-names></name></person-group><year>2011</year><article-title>Fungus gnats (<tp:taxon-name><tp:taxon-name-part taxon-name-part-type="order">Diptera</tp:taxon-name-part></tp:taxon-name>: <tp:taxon-name><tp:taxon-name-part taxon-name-part-type="superfamily">Sciaroidea</tp:taxon-name-part></tp:taxon-name>) of the Gemer region (Central Slovakia): Part 1 – <tp:taxon-name><tp:taxon-name-part taxon-name-part-type="family">Bolitophilidae</tp:taxon-name-part></tp:taxon-name>, <tp:taxon-name><tp:taxon-name-part taxon-name-part-type="family">Diadocidiidae</tp:taxon-name-part></tp:taxon-name>, <tp:taxon-name><tp:taxon-name-part taxon-name-part-type="family">Ditomyiidae</tp:taxon-name-part></tp:taxon-name> and <tp:taxon-name><tp:taxon-name-part taxon-name-part-type="family">Keroplatidae</tp:taxon-name-part></tp:taxon-name></article-title><source>Čas. Slez. Muz. Opava (A)</source><volume>60</volume><fpage>11</fpage><lpage>23</lpage><pub-id pub-id-type="doi">10.2478/v10210-011-0003-x</pub-id></element-citation></ref><ref id="B1550211"><element-citation xmlns:xlink="http://www.w3.org/1999/xlink" publication-type="article" xlink:type="simple"><person-group person-group-type="author"><name name-style="western"><surname>Kjaerandsen</surname><given-names>J.</given-names></name></person-group><year>2015</year><article-title>Checklist of Nordic fungus gnats (<tp:taxon-name><tp:taxon-name-part taxon-name-part-type="order">Diptera</tp:taxon-name-part></tp:taxon-name>: <tp:taxon-name><tp:taxon-name-part taxon-name-part-type="family">Bolitophilidae</tp:taxon-name-part></tp:taxon-name>, <tp:taxon-name><tp:taxon-name-part taxon-name-part-type="family">Diadocidiidae</tp:taxon-name-part></tp:taxon-name>,<tp:taxon-name><tp:taxon-name-part taxon-name-part-type="family">Ditomyiidae</tp:taxon-name-part></tp:taxon-name>, <tp:taxon-name><tp:taxon-name-part taxon-name-part-type="family">Keroplatidae</tp:taxon-name-part></tp:taxon-name>, <tp:taxon-name><tp:taxon-name-part taxon-name-part-type="family">Mycetophilidae</tp:taxon-name-part></tp:taxon-name> and Sciarosoma)</article-title><source>Fungus Gnats Online, release date 2012 5 01</source><volume>1.0</volume><fpage>1</fpage><uri xlink:type="simple">http://sciaroidea.info/node/48341</uri></element-citation></ref></ref-list></tp:taxon-treatment>
